# Supplementary material for: Long-Term Follow-Up of the Quality of Life of Endometriosis Patients after Surgery: A Comparative Study
Source: J Clin Med. 2024 Sep 23;13(18):5641. doi: 10.3390/jcm13185641 (PMC11433490; doi:10.3390/jcm13185641)
Supplement: Supplementary file 1 [file jcm-13-05641-s001.zip]

Archive with 1 entries (1 files):
- jcm-3209205-supplementary.pdf
